# Supplementary material for: Amazonian Bacteria from River Sediments as a Biocontrol Solution against Ralstonia solanacearum
Source: Microorganisms. 2024 Jul 3;12(7):1364. doi: 10.3390/microorganisms12071364 (PMC11278729; doi:10.3390/microorganisms12071364)
Supplement: Supplementary file 1 [file microorganisms-12-01364-s001.zip]

Archive with 1 entries (1 files):
- microorganisms-3038737-supplementary.pdf
